# Supplementary material for: Comparison of outcomes of second-line durvalumab plus tremelimumab versus lenvatinib following first-line atezolizumab plus bevacizumab in unresectable hepatocellular carcinoma
Source: PLoS One. 2026 May 7;21(5):e0341395. doi: 10.1371/journal.pone.0341395 (PMC13152131; doi:10.1371/journal.pone.0341395)
Supplement: S1 Data — (XLSX) [file pone.0341395.s004.xlsx]

## Sheet: S1 Dataset
case	Duration of prior Atezo/Beva	Best response to prior Atezo/Beva	DT or Len	Age	Sex	Etiology	ECOG PS	Maximum intrahepatic tumor size	Intrahepatic tumor number	BCLC	mALBI grade	AFP	DCP	NLR	PFS days	OS days	PFS event	OS event	Best RECIST	Adverse events	AE ≥G3	Subsequent therapy	ALBI score at the start of treatment	ALBI score 4 weeks after treatment
1	1	0	0	1	2	2	0	1.2	1	0	1	1	1	1	50	427	1	1	4	1	0	1	-1.99122	-2.0489
2	1	0	0	0	2	1	0	9.3	1	1	1	0	0	1	27	128	1	1	4	1	0	6	-1.80018	-1.96764
3	0	0	0	1	2	2	0	12	1	1	0	0	1	0	84	218	1	0	4	1	0	1	-2.39518	-2.60346
4	1	0	0	1	1	2	0	3.4	1	0	1	0	0	1	109	218	1	0	4	1	0	1	-2.09346	-1.71518
5	1	0	0	0	1	2	0	3.2	0	1	0	0	0	1	28	131	1	1	4	1	1	6	-2.76386	-2.42132
6	0	1	0	0	1	2	0	2.5	0	1	0	1	0	0	64	450	1	0	4	1	0	1	-2.34102	-2.68913
7	0	0	0	1	1	1	0	10	1	0	1	1	0	1	28	112	1	1	3	1	1	6	-2.00102	-1.77857
8	0	1	0	0	1	2	0	2.9	1	1	0	1	1	0	147	245	1	1	2	0	0	1	-2.43346	-2.19142
9	0	1	0	0	1	1	0	5.2	0	1	1	0	1	0	28	118	1	1	4	1	0	1	-2.24622	-2.22518
10	0	1	0	1	2	2	1	7.3	0	1	0	0	1	1	27	160	1	1	4	1	0	1	-2.78896	-2.4739
11	1	0	0	0	1	2	1	1.7	1	1	0	0	1	1	58	178	1	0	4	1	0	1	-2.99018	-2.73264
12	1	0	0	0	2	1	0	3.9	1	0	1	0	1	1	51	108	1	1	4	0	0	1	-1.83846	-2.19396
13	1	0	0	1	1	2	0	3.1	0	0	0	0	0	1	28	370	0	0	9	1	1	2	-2.39518	-2.26346
14	1	1	0	0	1	2	0	11.2	1	1	1	1	1	1	49	58	1	1	4	0	0	6	-2.03084	-1.69815
15	1	1	1	1	2	1	0	5.6	0	1	1	0	1	0	200	421	1	1	3	1	1	1	-1.74386	-1.48886
16	0	1	1	0	1	1	0	2.4	0	1	0	1	1	1	144	620	1	0	3	1	0	2+7	-2.3599	-2.31018
17	1	0	1	0	1	2	0	1	0	1	0	0	0	0	204	399	1	0	3	1	1	1	-2.59602	-2.31725
18	1	0	1	1	1	2	0	1.6	1	0	0	0	1	0	42	203	0	0	3	1	1	1+3	-2.6439	-2.27642
19	0	1	1	1	1	2	1	2	1	1	1	1	1	1	13	166	1	1	4	1	1	4	-2.25386	-2.33886
20	1	0	1	1	1	1	0	5.2	1	0	0	0	1	0	108	322	1	0	4	1	1	1	-2.47045	-1.91386
21	1	1	1	1	1	2	0	3.2	1	0	0	0	0	1	243	243	0	0	3	1	1	1	-3.11112	-2.15555
22	1	0	1	0	1	1	0	10.5	1	1	0	0	1	1	55	166	1	1	4	1	0	2	-2.56264	-2.10642
23	1	1	1	0	1	1	0	0	0	1	0	0	1	1	254	336	1	0	2	1	1	1	-2.90264	-2.81764
24	0	1	1	1	2	1	0	4.2	1	1	0	1	1	0	192	192	1	1	9	1	1	6	-2.51846	-1.92346
25	0	1	1	0	1	1	0	1.6	1	1	0	1	1	1	42	106	1	1	4	1	1	6	-2.39518	-1.68142
26	1	0	1	1	1	2	0	4.6	0	1	1	0	9	1	7	155	0	1	9	1	1	2	-2.13311	-2.1166
27	0	1	1	1	2	1	1	10	1	0	1	0	1	0	61	61	1	1	9	1	1	6	-2.09092	-1.46379
28	1	0	1	1	1	2	0	3.7	1	0	0	0	1	0	56	342	1	0	4	1	1	1+2	-2.42201	-1.01356
29	1	0	1	0	1	1	0	3.2	1	1	1	0	1	0	105	105	0	0	3	1	1	6	-2.24753	-2.12116
30	0	0	1	1	1	2	0	5.1	1	0	1	0	1	1	70	70	0	0	9	1	1	6	-1.39337	9
31	1	0	1	1	2	1	0	3	1	0	1	1	1	1	64	64	1	1	9	1	0	6	-1.86356	-1.61621
32	1	0	1	1	1	2	0	2.1	1	0	1	0	0	1	97	482	1	0	3	1	1	1	-1.68396	-1.28254
33	1	0	1	0	1	1	0	3.3	0	1	0	0	1	0	179	605	0	0	3	1	1	1	-2.85846	-1.74602
34	1	0	1	1	1	2	0	0	0	1	0	0	1	1	21	357	0	1	9	1	1	4	-2.75622	-2.27642
35	1	0	1	1	2	2	0	11.1	1	0	1	1	1	1	49	49	0	0	9	1	1	6	-1.88518	-1.37734
36	1	0	1	0	1	2	0	6	1	1	1	1	1	0	85	349	1	0	3	1	1	1	-1.55225	-1.00604
37	1	0	1	1	1	2	0	3.4	1	0	0	0	1	0	363	391	1	0	2	1	1	6	-2.70396	-1.97978
38	1	0	1	0	2	1	0	0	0	1	0	0	0	0	57	390	1	0	4	1	1	1	-2.65744	-2.76284
39	1	1	1	0	2	1	0	3.3	1	1	0	0	0	1	127	184	1	1	3	1	1	4	-2.31183	-1.76658
40	1	0	1	0	1	2	0	2.1	1	1	0	0	1	0	160	619	1	1	2	1	1	1+2	-3.13254	-2.69677
41	0	1	1	0	1	2	0	7.8	1	1	0	1	1	1	92	209	1	1	3	1	1	1	-3.16018	-2.26346
42	1	1	1	0	1	2	0	6.9	1	1	0	1	1	1	27	259	1	1	4	1	0	6	-2.7849	-2.05518
43	0	1	1	1	2	2	0	3.3	0	1	1	1	1	0	91	234	1	1	4	1	0	6	-1.62	-1.9639
44	1	1	1	1	1	2	0	4	1	1	0	0	1	0	49	168	1	0	4	1	0	1	-3.2099	-2.90518
45	1	0	1	0	1	1	0	1.4	0	1	1	1	0	0	37	314	0	0	3	1	1	1	-1.65122	-0.874778
46	0	1	1	1	1	2	0	3.3	0	1	1	0	0	1	119	341	1	0	3	1	1	4	-2.08386	-1.88264
47	0	1	1	1	1	1	0	10.6	0	1	0	0	1	0	129	216	1	0	3	1	1	2	-2.4449	-2.4449
48	0	1	1	0	1	1	0	3.6	0	1	1	0	1	0	168	168	0	0	3	1	0	6	-1.84923	-1.76423
49	1	0	1	0	1	1	0	8.9	1	1	1	0	1	9	62	238	1	1	3	1	1	6	-2.11868	-1.32745
50	1	0	1	1	1	1	1	3.2	1	0	1	1	1	9	35	186	1	1	4	0	0	6	-1.72989	9
51	1	0	1	0	2	2	0	1.3	0	0	1	1	0	0	308	308	0	0	2	1	0	1	-2.22518	-2.34846
52	1	1	1	1	1	2	0	2.3	1	1	1	0	0	1	120	293	1	1	3	1	1	1	-1.75346	-1.62254
53	1	0	1	0	1	2	0	2.9	1	0	0	0	0	0	162	260	1	0	3	1	0	1	-2.84886	-2.64764
54	0	1	1	1	1	1	0	3.9	0	1	1	0	1	1	51	51	1	1	3	1	1	6	-2.045	-1.45152
55	1	1	1	1	1	2	0	12.4	1	0	0	0	9	0	35	407	0	0	3	1	1	3	-2.4449	-2.16886
56	1	0	1	0	1	2	0	0	0	1	0	0	0	0	64	398	0	0	2	1	1	1	-2.2815	-1.58248
57	1	0	1	0	2	2	0	11.5	1	1	1	0	1	1	135	318	1	1	3	1	0	1	-2.22264	-2.02142
58	0	1	1	0	1	2	0	4.5	1	1	1	0	1	0	48	124	1	1	3	1	0	1	-2.00102	-1.83913
59	0	1	1	0	1	1	0	5.8	1	1	0	0	1	1	154	294	1	0	3	1	1	1	-2.75622	-1.96764
60	0	1	1	0	1	2	0	5.7	1	1	0	1	0	0	36	153	1	0	4	1	1	1	-2.44642	-2.23478
61	0	1	1	0	1	1	0	10.3	1	0	0	1	1	1	171	171	0	0	3	1	0	2	-2.42602	-2.70396
62	0	1	1	0	1	1	0	15.8	1	1	1	1	1	1	37	223	1	1	4	1	0	3	-1.76177	-1.62
63	0	1	1	1	1	2	0	13.2	1	1	0	1	1	0	104	274	1	1	2	1	1	1	-2.3987	-2.48813
64	1	0	1	1	1	2	0	2.5	1	0	0	0	1	0	288	568	1	0	2	1	1	1+2	-2.42132	-1.8499
65	0	1	1	0	1	1	0	9	1	1	1	0	1	1	717	717	0	0	2	1	1		-1.9639	-2.02396
66	0	0	1	1	1	1	1	2.4	1	0	1	0	1	0	27	50	1	0	4	1	0	6	-2.02142	-2.00846
67	0	1	1	0	1	1	0	3.2	1	1	1	1	1	0	46	46	0	0	3	1	1	6	-2.10896	-1.48736
68	0	0	1	0	1	2	0	2.1	1	0	0	0	0	1	180	680	1	0	2	1	0	1	-2.3039	-1.74602
69	1	0	1	1	1	1	0	3.1	0	0	1	0	1	1	209	428	1	1	3	1	1	1	-1.79764	-1.58346
70	0	1	1	1	1	1	0	7.1	0	1	0	1	1	1	170	287	1	1	2	1	1	4	-2.60346	-2.33122
71	0	1	1	1	1	2	0	7.6	1	1	1	0	1	1	171	206	1	1	3	1	0	6	-2.1049	-1.19142
72	1	0	1	0	1	1	0	0	0	1	0	0	0	0	360	475	1	0	1	1	1	4+7	-2.9549	-1.99122
73	0	1	1	0	1	2	0	16.8	1	1	0	0	0	1	27	94	0	1	3	1	0	1	-2.4449	-1.93896
74	1	0	1	0	1	1	0	3.3	0	1	1	0	1	1	168	266	1	0	3	1	1	1	-1.85396	-1.80725
75	1	0	1	0	1	1	0	0	0	1	0	0	1	1	343	343	0	0	2	1	0	1	-3.07264	-2.07622
76	1	0	1	1	2	2	0	2.1	1	0	1	0	0	1	85	202	1	0	3	1	1	2	-2.22264	-1.99886
77	1	0	1	1	1	2	0	4.2	1	0	0	0	1	1	69	118	1	1	2	1	0	6	-2.43346	-2.51846
78	1	0	1	0	1	1	0	2.2	1	0	0	0	1	0	106	408	1	0	3	1	1	1	-2.87142	-1.5389
79	1	0	1	1	1	2	0	3.2	1	0	0	0	1	0	178	321	0	0	2	1	1	1	-2.34846	-1.58346
80	0	1	1	1	1	2	0	5.3	1	0	0	0	1	1	56	158	1	1	4	1	1	6	-2.2749	-1.96764
81	1	0	1	1	1	1	0	7.8	1	1	0	0	0	0	96	96	0	0	3	1	1	1	-2.43346	-1.6015
